# Supplementary material for: Structural Characterization and Profiles of Saponins from Two Algerian Sea Cucumbers
Source: Molecules. 2024 Nov 13;29(22):5346. doi: 10.3390/molecules29225346 (PMC11596277; doi:10.3390/molecules29225346)
Supplement: Supplementary file 1 [file molecules-29-05346-s001.zip]

Archive with 1 entries (1 files):
- molecules-3190222-supplementary.pdf
